# Supplementary material for: Unexpected genomic rearrangements at targeted loci associated with CRISPR/Cas9-mediated knock-in
Source: Sci Rep. 2019 Mar 5;9:3486. doi: 10.1038/s41598-019-40181-w (PMC6401152; doi:10.1038/s41598-019-40181-w)
Supplement: Supplementary file 2 — Supplementary Table [file 41598_2019_40181_MOESM2_ESM.xlsx]

## Sheet: Loci
Tested conditions					SB analysis
	# experiments	# loci targeted	# chromosomes targeted				# experiments	# exp with unexpected band	# loci targeted	#loci with unexpected band
Total	221	128			All	Cas9n	92	37	56	25
Cas9n	114	61	16 + X			HR	83	4	57	4
HR	107	73	19 + X		Rosa	Cas9n	11	6
Cas9n sHA	34	19				HR	5	0
Cas9n lHA	80	43
Cas9n LC	18	15
Cas9n HC	96	53
Cas9n <2kb	23	10
Cas9n >2kb	91	51
HR <2kb	37	28
HR >2kb	70	47
Cas9n <8kb	97	58
Cas9n >8kb	17	4
HR <8kb	97	69
HR >8kb	10	5

## Sheet: All
Experiment #	Locus	Chromosome	Techno	Insert size (bp)	Homology arm length (bp)	Ratio donor plasmid (ug /M cells)	Ratio R (Cas9n concentration; ug/M cells)	% 5'PCR+ clones	% 3'PCR+ clones	% SB validated clones	% Seq validated clones	Discovery Index (DI)	Validation index (VI)	% clones showing unexpected band(s)
1	Z	2	Cas9n	1655	7108	1.33333	2.66667	11.4583	81.8182	88.8889	100	/	0.888889	0
2	AK	19	Cas9n	1661	7510	1.33333	2	4.25532	/	50	100	0.171875	0.5	0
3	DF	1	Cas9n	1664	7324	1.33333	2.66667	38.6667	65.5172	30	90	0.253333	0.27	30
4	DF	1	Cas9n	1664	7324	2	2	39.5833	63.1579	/	100	0.25	/	/
5	DF	1	Cas9n	1664	7324	1	0.5	10.4167	80	57.1429	100	0.0833333	0.571429	0
6	DF	1	Cas9n	1664	7324	1	0.5	11.3095	68.4211	63.6364	/	0.077381	/	9.09091
7	DF	1	Cas9n	1664	7324	1	1	20.8333	87.5	60	/	0.182292	/	10
8	DF	1	Cas9n	1664	7324	1	1	31.25	50	80	/	0.15625	/	20
9	DF	1	Cas9n	1664	7324	1	1.5	36.4583	68.75	80	/	0.250651	/	0
10	DF	1	Cas9n	1664	7324	1	1.5	41.6667	55	70	/	0.229167	/	22.2222
11	DF	1	Cas9n	1664	7324	1	2	33.3333	81.25	60	100	0.270833	0.6	10
12	DF	1	Cas9n	1664	7324	1	2	40.6977	48.5714	100	/	0.197674	/	10
13	AI	15	Cas9n	1668	7134	2	2	52.2989	41.7582	61.1111	100	0.114583	0.611111	11.1111
14	AI	15	Cas9n	1668	7134	2	2	64.5833	100	/	86.6667	0.0972222	/	/
15	AI	15	Cas9n	1668	7134	1.33333	1.33333	22.3214	40	80	90	0.0208333	0.72	0
17	BZ	15	Cas9n	1669	8706	2	2	9.72222	42.8571	66.6667	/	0.152778	/	0
16	DR	8	Cas9n	1669	8557	1.33333	2	33.3333	/	100	/	0.618056	/	0
18	DP	4	Cas9n	1671	4940	2	2	63.1944	/	86.6667	/	0.0138889	/	0
19	AY	5	Cas9n	1672	9218	1.33333	2.66667	2.12766	100	50	/	0.0243056	/	50
20	AY	5	Cas9n	1672	9218	1.33333	2	7.29167	71.4286	100	/	/	/	0
21	AZ	1	Cas9n	1677	7274	2	2	27.5	28.5714	33.3333	53.8462	0.0572917	0.179487	6.66667
22	CY	17	Cas9n	1754	6935	1.33333	1.33333	13.6842	92.3077	84.6154	66.6667	0.152778	0.564103	7.69231
23	AK	19	Cas9n	1763	7222	1.33333	2.66667	27.0833	93.617	81.8182	28.9474	/	0.236842	18.1818
24	AD	1	Cas9n	2460	6313	2	2	32.2917	/	/	66.6667	0.0694444	/	/
25	AD	1	Cas9n	2460	6313	2	2	15.2778	95.2381	60	30	0.677083	0.18	/
26	Rosa26	6	Cas9n	3203	5332	2	2	15.2778	/	61.9048	85.7143	0.0708333	0.530612	0
27	BJ	3	Cas9n	3285	5033	2	2	8.09859	69.5652	35	46.6667	0.3125	0.163333	0
28	BJ	3	Cas9n	3285	5033	2	1	7.29167	/	/	/	0.125	/	/
29	BA	11	Cas9n	3663	7227	2	2	11.8056	11.7647	100	/	0.00694444	/	0
30	DG	17	Cas9n	3816	7497	2	2	38.1944	/	66.6667	85	0.552083	0.566667	20
31	AA	9	Cas9n	3817	4464	2	2	6.25	100	77.7778	55.5556	0.253546	0.432099	0
32	N	1	Cas9n	3830	4451	2	2	1.38889	100	75	25	0.126316	0.1875	0
33	N	1	Cas9n	3830	4451	2	1	8.33333	16.6667	17.3913	36.3636	0.0833333	0.0632411	0
34	E	15	Cas9n	3834	4482	2	2	47.3958	65.9341	57.8947	70	0.145503	0.405263	33.3333
35	I	16	Cas9n	3844	7031	2	2	24.6429	66.6667	83.3333	6.52174	0.208333	0.0543478	0
36	I	16	Cas9n	3844	7031	2	2	12.5	100	50	8.33333	/	0.0416667	0
37	I	16	Cas9n	3844	7031	2	2	24.4792	89.3617	100	4.7619	0.09375	0.047619	0
38	I	16	Cas9n	3844	7031	2	1	14.1667	50	66.6667	6.25	0.1875	0.0416667	13.3333
41	BK	7	Cas9n	4045	7445	2	2	14.5833	71.4286	50	/	0.135417	/	0
42	BK	7	Cas9n	4045	7445	1.33333	1.33333	16.6667	75	83.3333	/	0.0541667	/	0
39	CQ	11	Cas9n	4045	7405	2	2	16.6667	100	100	100	0.145833	1	0
40	CQ	11	Cas9n	4045	7405	1.33333	1.33333	10.4167	20	100	0	0.0369318	0	0
43	CK	19	Cas9n	4056	9998	2	2	64.5833	33.3333	70	100	0.229552	0.7	20
44	CK	19	Cas9n	4056	9998	2	2	44.4444	36.6667	33.3333	75	0.256944	0.25	0
46	AE	9	Cas9n	4057	8578	2	2	35.4167	31.3725	75	100	0.0763889	0.75	0
45	DW	19	Cas9n	4057	4941	2	2	12.5	75	90	100	0.0138889	0.9	0
47	AR	9	Cas9n	4059	7167	2	2	67.7083	100	66.6667	94.4444	0.40625	0.62963	23.0769
48	AR	9	Cas9n	4059	7167	1.33333	1.33333	92.3077	30.2083	93.3333	80	0.0208333	0.746667	6.66667
49	DH	10	Cas9n	4065	6420	2	2	21.5278	70.9677	60	80	0.278846	0.48	25
50	AJ	4	Cas9n	4073	3183	2	2	40.625	100	10.5263	26.3158	0.40625	0.0277008	/
51	AJ	4	Cas9n	4073	4883	2	2	40.9722	/	16.6667	15	/	0.025	0
52	CC	12	Cas9n	4079	8767	2	2	41.6667	50	63.6364	93.75	0.33121	0.596591	9.09091
53	P	3	Cas9n	4168	7426	2	2	14.5833	64.2857	100	100	/	1	0
54	P	3	Cas9n	4168	7426	1.33333	1.33333	18.75	100	55.5556	100	0.198718	0.555556	/
55	AF	10	Cas9n	4379	5147	2	2	5.72917	27.2727	42.8571	/	0.164286	/	0
56	M	6	Cas9n	4403	4657	2	1	4.16667	91.6667	63.6364	36.3636	0.0381944	0.231405	0
57	M	6	Cas9n	4403	4657	2	2	5.55556	100	87.5	75	0.0555556	0.65625	0
58	C	12	Cas9n	4432	7179	1.33333	2.66667	11.4583	100	100	100	0.0375	1	0
59	AU	7	Cas9n	4621	7308	1.33333	1.33333	15.2778	63.6364	33.3333	75	0.0555556	0.25	0
60	CG	X	Cas9n	4657	11168	2	1	2.77778	75	0	/	/	/	/
61	CJ	4	Cas9n	4730	5800	2	1	12.9167	29.0323	28	/	0.0694444	/	0
62	AW	5	Cas9n	4880	8558	1.33333	2.66667	12.2222	/	9.09091	100	/	0.0909091	0
63	AW	5	Cas9n	4880	8558	1.33333	2	11.8056	5.88235	8.69565	100	0.214286	0.0869565	7.69231
64	AW	5	Cas9n	4880	8558	1.33333	1.33333	12.5	45.8333	50	69.2308	0.507639	0.346154	0
65	DD	5	Cas9n	4931	4602	2	2	11.4583	48.4848	68.75	33.3333	0.111111	0.229167	15.3846
66	A	9	Cas9n	4937	4626	2	2	73.6111	63.6364	60	80	0.0770833	0.48	/
67	CD	2	Cas9n	5006	7695	2	2	34.7222	/	62.5	100	/	0.625	20
68	CV	2	Cas9n	5115	4335	2	2	0	/	/	/	/	/	/
69	CV	2	Cas9n	5115	4335	2	2	0	/	/	/	0.0212766	/	/
70	DC	7	Cas9n	5138	7757	2	2	43.75	96.8254	73.6842	42.8571	/	0.315789	15.7895
71	BC	6	Cas9n	5154	2748	2	2	17.3611	/	78.9474	26.3158	0.09375	0.571429	/
72	C	12	Cas9n	5425	7079	1.33333	1.33333	13.1944	94.7368	93.3333	85.7143	0.015625	0.8	0
73	DM	X	Cas9n	5475	8060	1.33333	1.33333	10.4167	/	57.8947	0	/	0	0
74	DN	4	Cas9n	5858	4591	2	2	17.3611	84	80	42.8571	0	0.342857	0
75	DN	4	Cas9n	5858	4591	2	1	6.77083	54.5455	23.0769	75	/	0.173077	0
76	BP	17	Cas9n	5955	7530	1.33333	1.33333	16.1458	/	52.381	75	0.40625	0.392857	42.8571
77	BW	17	Cas9n	5977	4781	2	2	19.8718	100	80	76.9231	0.0138889	0.615385	0
78	DG	17	Cas9n	6043	7309	1.33333	2.66667	55.2083	24.5283	80	/	0.468434	/	/
79	BD	1	Cas9n	6074	5631	2	1	15.8333	34.2105	55	/	0.0541667	/	0
80	Rosa26	6	Cas9n	6201	5332	1	1.5	62.5	88.3333	44.8276	/	0.104167	/	33.3333
81	Rosa26	6	Cas9n	6244	2748	2	2	15.4167	50	80	100	/	0.54902	/
82	Rosa26	6	Cas9n	6249	2748	2	2	15.9722	69.5652	93.75	62.5	0.253333	0.585938	/
83	J	1	Cas9n	6310	4343	2	1	20.3125	84.6154	75	95.2381	0.0520833	0.714286	30
84	Rosa26	6	Cas9n	6385	2748	2	2	13.1944	52.6316	63.1579	91.6667	0.197674	0.8	/
85	DS	10	Cas9n	6394	5182	2	1	13.1944	26.3158	18.75	27.2727	0.21875	0.0511364	16.6667
86	DQ	5	Cas9n	6399	2819	2	2	2.43056	85.7143	71.4286	71.4286	/	0.510204	0
87	Q	17	Cas9n	6567	4852	2	1	40.625	100	20	/	/	/	20
88	Rosa26	6	Cas9n	6762	5332	2	2	59.0278	/	63.1579	/	0.166667	/	5.55556
89	Rosa26	6	Cas9n	6762	5332	2	2	48.9583	/	68.4211	/	0.0208333	/	15.7895
90	O	17	Cas9n	6776	7122	2	1	6.94444	35	10	100	0.0381944	0.1	0
91	AM	X	Cas9n	7100	4439	2	2	48.9583	100	93.3333	55	0.0785714	0.513333	0
92	DV	2	Cas9n	7123	11879	2	2	61.8056	100	46.6667	14.2857	0.618056	0.0666667	0
93	Y	6	Cas9n	7125	4670	2	1	21.4286	100	42.8571	20	/	0.0857143	6.66667
94	CW	5	Cas9n	7125	10278	2	2	13.8889	/	33.3333	66.6667	0.364583	0.222222	13.3333
95	BX	9	Cas9n	7395	9496	2	2	53.125	95.5556	26.9231	53.8462	/	0.14497	50
96	D	6	Cas9n	7527	7786	1.33333	2.66667	27.7778	27.5	80	63.6364	0.0763889	0.509091	0
97	Rosa26	6	Cas9n	7564	2748	2	2	12.5	0	93.3333	58.8235	0.270833	0.691358	/
98	Rosa26	6	Cas9n	8056	5332	2	2	27.0833	56.4103	80	58.8235	0.0789474	0.470588	0
99	R	8	Cas9n	8075	7108	2	2	5.20833	46.6667	0	0	0.0555556	0	0
100	Rosa26	6	Cas9n	8388	2748	2	2	7.89474	100	77.7778	88.8889	0.25	0.282051	/
101	Rosa26	6	Cas9n	8413	2748	2	2	13.8889	/	73.6842	47.3684	0.250651	0.666667	/
102	Rosa26	6	Cas9n	8416	5332	1.33333	1.33333	51.6667	/	70.8333	100	0.125	0.708333	20.8333
103	Rosa26	6	Cas9n	8424	5332	1.33333	1.33333	32.5	/	/	/	0.215278	/	0
104	Rosa26	6	Cas9n	8424	5332	2	2	23.6111	/	86.6667	55	0.162963	0.476667	11.1111
105	Rosa26	6	Cas9n	9162	2748	2	1	33.121	100	70	/	0.182292	0.81	0
106	Rosa26	6	Cas9n	9180	2748	2	2	6.25	33.3333	66.6667	100	0.0833333	0.578947	/
107	Rosa26	6	Cas9n	9180	2748	2	2	10.4167	66.6667	90	90	0.218391	0.207756	/
108	Rosa26	6	Cas9n	9362	2748	2	2	9.72222	85.7143	71.4286	80	0.645833	0.34903	/
109	Rosa26	6	Cas9n	9385	5332	2	2	28.4722	90.2439	100	93.3333	0.103175	0.933333	0
110	Rosa26	6	Cas9n	9408	5333	2	2	24.3056	94.4444	66.6667	26.087	0.111111	0.173913	13.3333
111	DU	3	Cas9n	9417	7517	2	2	36.4583	100	100	100	0.0347222	1	0
112	BY	3	Cas9n	10643	9299	1.16667	2.33333	54.1667	/	75	/	/	/	0
113	Rosa26	6	Cas9n	11598	5332	2	2	34.375	/	/	/	0.09375	/	/
114	Rosa26	6	Cas9n	11673	2748	2	2	12.6984	81.25	73.3333	38.4615	0.0892857	/	/
115	AG	2	cHR	1651	7306	2	/	4.7619	69.2308	90	100	0.032967	0.9	0
119	AH	4	cHR	1655	7079	2	/	11.7057	54.2857	84.2105	/	0.0635452	/	0
118	BH	5	cHR	1655	7743	2.33333	/	8.75	42.8571	60	/	0.0375	/	0
117	BO	3	cHR	1655	7031	2	/	8.3004	52.381	63.6364	/	0.0434783	/	0
116	CT	3	cHR	1655	7296	2	/	17.0732	34.2857	80	/	0.0585366	/	0
120	CM	4	cHR	1658	9668	2	/	15.9091	80.9524	100	/	0.128788	/	/
127	T	17	cHR	1661	7131	2.66667	/	8.33333	50	100	/	0.0416667	/	0
128	AV	1	cHR	1661	7929	2	/	9.25267	38.4615	30	100	0.0355872	0.3	0
129	A	1	cHR	1661	7929	2	/	10.0418	12.5	100	100	0.0125523	1	0
130	AV	1	cHR	1661	7929	2.33333	/	12.5	20	40	/	0.025	/	0
125	BS	10	cHR	1661	8592	3.18182	/	5.72917	45.4545	40	/	0.0260417	/	0
126	BS	10	cHR	1661	8592	2.33333	/	14.4385	62.963	100	/	0.0909091	/	0
124	CS	18	cHR	1661	6989	2	/	14.6119	68.75	92.3077	100	0.100457	0.923077	0
123	CT	3	cHR	1661	7578	2	/	10.6719	25.9259	57.1429	/	0.027668	/	0
121	DT	2	cHR	1661	7613	1.33333	/	1.64835	66.6667	66.6667	/	0.010989	/	/
122	DT	2	cHR	1661	7613	2	/	12.1457	40	100	/	0.048583	/	/
131	K	5	cHR	1663	7891	2.33333	/	10.3604	60.8696	66.6667	/	0.0630631	/	0
132	BR	18	cHR	1663	10166	2.66667	/	15.4167	89.1892	100	/	0.1375	/	0
133	AS	13	cHR	1667	8373	2	/	10.8333	73.0769	80	68.75	0.0791667	0.55	0
134	DA	10	cHR	1668	8275	2	/	6.95652	43.75	85.7143	/	0.0304348	/	0
135	G	15	cHR	1669	7315	2	/	8.76494	85.7143	90	90.4762	0.0751281	0.814286	0
137	CN	13	cHR	1670	9511	2	/	7.92079	25	100	/	0.019802	/	0
136	CO	14	cHR	1670	9845	2	/	18.8406	76.9231	42.8571	/	0.144928	/	0
138	AX	7	cHR	1673	7163	2	/	2.46479	42.8571	100	/	0.0105634	/	0
139	AX	7	cHR	1673	7163	2	/	4.6332	58.3333	85.7143	/	0.027027	/	0
140	BU	X	cHR	1677	10712	2.33333	/	42.0833	/	70	/	/	/	0
141	CZ	4	cHR	1677	7266	2.33333	/	17.0833	4.87805	20	/	0.00833333	/	0
142	CZ	4	cHR	1677	7266	2.33333	/	1.6129	66.6667	100	/	0.0107527	/	0
143	CZ	4	cHR	1677	7266	2.33333	/	11.413	61.9048	100	/	0.0706522	/	0
144	AL	7	cHR	1755	7083	2	/	10.9489	73.3333	100	63.6364	0.080292	0.636364	/
146	AK	19	cHR	1763	7222	2.33333	/	9.09091	75	93.3333	80	0.0681818	0.746667	0
145	BT	10	cHR	1763	7104	2	/	8.77863	/	89.4737	82.6087	/	0.73913	0
147	L	9	cHR	1780	7163	2	/	1.67866	100	83.3333	100	0.0167866	0.833333	/
148	CR	13	cHR	1793	7656	2	/	13.1148	84.375	100	100	0.110656	1	0
149	AP	5	cHR	1910	7444	2	/	9.2	69.5652	84.6154	81.25	0.064	0.6875	/
150	DF	1	cHR	1994	7324	1	/	10.1562	92.3077	100	100	0.09375	1	0
151	DF	1	cHR	1994	7324	1	/	7.29167	71.4286	80	/	0.0520833	/	0
152	BV	2	cHR	2289	9395	2.8	/	5.20833	/	55.5556	/	/	/	/
153	AB	5	cHR	2555	8250	2	/	3.80228	40	25	100	0.0152091	0.25	/
154	AB	5	cHR	2555	8250	2	/	10.2767	46.1538	80	100	0.0474308	0.8	/
155	AV	1	cHR	2717	7128	2	/	5.69106	92.8571	100	100	0.0528455	1	0
156	BN	10	cHR	2857	7258	2	/	28.7671	47.619	100	100	0.136986	1	/
157	BI	6	cHR	3045	7180	2	/	5.86081	25	50	100	0.014652	0.5	0
158	BI	6	cHR	3045	7180	2	/	17.4455	31.5789	100	100	0.055091	1	0
159	U	19	cHR	3128	8439	2	/	23.3333	100	100	50	0.233333	0.5	0
160	DK	4	cHR	3133	7075	2	/	3.34572	33.3333	100	100	0.0111524	1	0
161	DK	4	cHR	3133	7075	2	/	1.1976	/	60	50	/	0.3	0
162	AC	1	cHR	3273	7030	2	/	5.64516	100	80	100	0.0564516	0.8	0
163	S	2	cHR	3365	7351	2	/	12.6437	33.3333	80	100	0.0421456	0.8	/
164	BE	8	cHR	3395	7137	2	/	0.760456	100	50	100	0.00760456	0.5	0
165	BE	8	cHR	3395	7137	2	/	1.2987	66.6667	100	100	0.00865801	1	0
166	BE	8	cHR	3395	7137	2	/	1.39616	62.5	87.5	100	0.008726	0.875	12.5
167	CX	12	cHR	3489	7066	2	/	54.8611	86.6667	94.1176	100	0.475463	0.941176	0
168	CX	12	cHR	3489	7066	2.33333	/	15.625	90	53.3333	100	0.140625	0.533333	0
169	BM	4	cHR	3586	8572	2	/	9.76744	47.619	90	80	0.0465116	0.72	0
170	AT	14	cHR	3607	7094	2	/	8.71795	100	90	100	0.0871795	0.9	10
171	H	8	cHR	3622	7596	2	/	17.6471	66.6667	66.6667	100	0.117647	0.666667	0
172	DB	3	cHR	3690	8596	3	/	24.1379	28.5714	100	100	0.0689655	1	0
173	I	16	cHR	3844	7031	2	/	9.375	100	100	22.2222	0.09375	0.222222	0
174	DI	4	cHR	3957	7229	2	/	13.0112	28.5714	80	100	0.0371747	0.8	0
175	X	11	cHR	4033	7123	2	/	6.45161	64.7059	90	100	0.0417457	0.9	0
176	G	15	cHR	4092	7695	1.33333	/	3.81679	46.6667	75	100	0.0178117	0.75	0
177	BF	7	cHR	4107	7018	1.33333	/	21.2598	69.3333	90	11.1111	0.147402	0.1	0
178	BF	7	cHR	4107	7018	2	/	13.6364	97.2222	75	2.77778	0.132576	0.0208333	0
179	W	9	cHR	4110	8108	2	/	8.17844	90.9091	80	88.8889	0.0743494	0.711111	0
180	BN	10	cHR	4146	7258	2	/	15.6463	100	100	100	0.156463	1	/
181	BB	4	cHR	4239	9149	3.25	/	10.3774	45.4545	45.4545	80	0.0471698	0.363636	9.09091
182	CL	14	cHR	4313	7044	2	/	7.43494	50	100	100	0.0371747	1	/
183	DJ	11	cHR	4328	7116	2	/	3.30579	50	75	100	0.0165289	0.75	0
184	DJ	11	cHR	4328	7116	2	/	4.61538	58.3333	100	100	0.0269231	1	0
185	Rosa26	6	cHR	4334	5332	2	/	9.62567	/	44.4444	100	/	0.444444	0
186	CE	1	cHR	4378	7265	2	/	6.47482	55.5556	90	100	0.0359712	0.9	0
187	F	9	cHR	4411	7961	2	/	29.8507	98.75	35	100	0.294776	0.35	0
188	AQ	7	cHR	4417	7894	2.33333	/	4.30108	100	50	57.1429	0.0430108	0.285714	0
189	AQ	7	cHR	4417	7894	2.33333	/	11.7021	81.8182	46.6667	87.5	0.0957447	0.408333	0
190	U	19	cHR	4545	7022	1.33333	/	32.9341	30.9091	90.9091	/	0.101796	/	/
191	U	19	cHR	4545	7022	2	/	28	100	100	100	0.28	1	/
192	V	2	cHR	4620	7047	1.33333	/	9.45455	53.8462	100	100	0.0509091	1	/
193	CU	3	cHR	4633	8000	2	/	5.76923	58.3333	100	100	0.0336538	1	/
194	DE	8	cHR	4674	8291	1.33333	/	0.609756	/	100	100	/	1	/
195	DE	8	cHR	4674	8291	1.33333	/	1.94986	0	85.7143	/	0	/	/
196	CF	5	cHR	4831	7237	2.66667	/	4.58333	72.7273	87.5	100	0.0333333	0.875	0
197	DL	4	cHR	4912	7372	2.33333	/	11.9792	/	100	80	/	0.8	0
198	AN	17	cHR	4974	13119	1.33333	/	26.6667	/	21.4286	58.3333	/	0.125	0
199	CD	2	cHR	5006	7795	2	/	7.63889	/	63.6364	/	/	/	0
200	BL	6	cHR	5231	7030	2	/	0	/	/	/	/	/	/
201	BL	6	cHR	5231	7030	2	/	1.32576	28.5714	28.5714	100	0.00378788	0.285714	/
202	BL	6	cHR	5231	7040	2-2.66	/	10.7639	74.1935	100	70	0.0798611	0.7	/
203	CH	5	cHR	5545	9341	2	/	48.913	36.6667	81.8182	100	0.179348	0.818182	0
204	BG	2	cHR	5764	7189	2	/	36.5957	/	60	20	/	0.12	0
205	DO	17	cHR	6013	5211	2	/	5.72917	18.1818	18.1818	50	0.0104167	0.0909091	0
206	C	12	cHR	6362	6427	2	/	9.21986	88.4615	47.619	90	0.0815603	0.428571	0
207	CI	1	cHR	7149	7646	2	/	49.3243	17.8082	90	50	0.0878378	0.45	0
208	Rosa26	6	cHR	7337	5332	2.333-2.8	/	5.37634	/	100	100	/	1	0
209	Rosa26	6	cHR	7554	5332	2	/	22.2222	15.5172	100	100	0.0344828	1	0
210	BQ	15	cHR	7792	6174	2	/	10.4167	60	/	/	0.0625	/	0
211	CB	9	cHR	7854	7441	2.66667	/	5.98291	50	92.8571	35.7143	0.0299145	0.331633	/
212	Rosa26	6	cHR	8229	5332	2.91667	/	9.67742	/	100	90	/	0.9	0
213	CA	2	cHR	8281	7788	2.33333	/	18.2292	28.5714	90	70	0.0520833	0.63	0
214	CA	2	cHR	8325	7788	2	/	6.25	66.6667	50	100	0.0416667	0.5	0
215	CA	2	cHR	8325	7788	2	/	4.86111	57.1429	100	100	0.0277778	1	0
216	Rosa26	6	cHR	8447	5332	1.66667	/	17.6471	100	/	/	0.176471	/	/
217	CP	16	cHR	8531	7041	2	/	2.08333	0	0	/	0	/	0
218	B	10	cHR	8583	7531	2	/	11.8056	67.6471	70	83.3333	0.0798611	0.583333	0
219	AO	X	cHR	8880	7330	2	/	16.0714	88.8889	77.7778	66.6667	0.142857	0.518519	11.1111
220	Rosa26	6	cHR	9015	5332	2	/	15.415	17.1429	60	100	0.0264257	0.6	0
221	AO	X	cHR	9456	7330	2	/	15.0943	100	42.8571	100	0.150943	0.428571	0
